# Supplementary material for: Classification and Prognosis Analysis of Pancreatic Cancer Based on DNA Methylation Profile and Clinical Information
Source: Genes (Basel). 2022 Oct 21;13(10):1913. doi: 10.3390/genes13101913 (PMC9601656; doi:10.3390/genes13101913)
Supplement: Supplementary file 1 [file genes-13-01913-s001.zip]

Archive with 7 entries (7 files):
- genes-1922944-Figure S1.pdf
- genes-1922944-Figure S2.pdf
- genes-1922944-Table S1.pdf
- genes-1922944-Table S2.pdf
- genes-1922944-Table S3.pdf
- genes-1922944-Table S4.pdf
- genes-1922944-Table S5.pdf
